# Supplementary material for: Synthesis and Structure–Activity Relationships of Aristoyagonine Derivatives as Brd4 Bromodomain Inhibitors with X-ray Co-Crystal Research
Source: Molecules. 2021 Mar 17;26(6):1686. doi: 10.3390/molecules26061686 (PMC8002823; doi:10.3390/molecules26061686)
Supplement: Supplementary file 1 [file molecules-26-01686-s001.zip]

Archive with 1 entries (1 files):
- molecules-1133239-supplementary.pdf
